# Supplementary material for: Nanoluciferase Reporter Gene System Directed by Tandemly Repeated Pseudo-Palindromic NFAT-Response Elements Facilitates Analysis of Biological Endpoint Effects of Cellular Ca2+ Mobilization
Source: Int J Mol Sci. 2018 Feb 18;19(2):605. doi: 10.3390/ijms19020605 (PMC5855827; doi:10.3390/ijms19020605)
Supplement: Supplementary file 1 [file ijms-19-00605-s001.zip]

Archive with 3 entries (3 files):
- pNL3.2[NlucP 9xIL8 NFAT-RE minP].dna
- Suppl_Figures.pdf
- Suppl_Material & Methods.pdf
